# Supplementary material for: Characterization of Antibiotic-Resistance Antarctic Pseudomonas That Produce Bacteriocin-like Compounds
Source: Microorganisms. 2024 Mar 6;12(3):530. doi: 10.3390/microorganisms12030530 (PMC10974256; doi:10.3390/microorganisms12030530)
Supplement: Supplementary file 1 [file microorganisms-12-00530-s001.zip]

Archive with 1 entries (1 files):
- microorganisms-2635345-supplementary.pdf
